# Supplementary material for: Family perspectives and experiences on implementing telehealth in pediatric palliative care: a qualitative approach
Source: Eur J Pediatr. 2025 Apr 8;184(5):287. doi: 10.1007/s00431-025-06124-6 (PMC11978708; doi:10.1007/s00431-025-06124-6)
Supplement: Supplementary file 3 — Supplementary file3 (XLSX 13 KB) [file 431_2025_6124_MOESM3_ESM.xlsx]

## Sheet: Sheet1
Code	Definition	Code group: Patient-family experiences and frustrations with the support received from the palliative care team	Code Group: Envisioning information and communication technologies as a lever of change in the palliative care.	Code group: Barriers and facilitators	Relationship with the central thematic axis: Humanized care
Direct contact with people	Patients' need to receive a response to their demands quickly and effectively.	✅			✅
Individualized attention	Experiences that advocate for more personalized and less standardized care.	✅			✅
Empowerment	Control over the actions and decisions that affect their life.	✅			✅
Fluid communication	Depending on the need for intervention, facilitate clear and direct communication.	✅			✅
Health education	The caregiver's knowledge about managing the disease and the necessary care.	✅			✅
Efficiency	Related to the attention process: waiting time, received response, communication channel, resolution mode, PROMS.	✅			✅
Dissatisfaction	Conflict points detected by the family during C2P2 care, dissatisfaction	✅			✅
Use of technology	Habitual actions related to the use of technology at home, experience in the use of ICT	✅
COVID-19	Aspects or experiences that have been affected after the pandemic, linked to the field of health care.	✅
Official health platforms	Use of digital solutions developed by health institutions (health portals, institutions or associations…).	✅
Improve communication and information	The need to optimize health knowledge as well as the possibility of validating information is identified. An augmentative way of communication with the medical team is required.	✅	✅		✅
Coordination and Integration among community health services (care network)	The need to improve the coordination between health services and the feedback of information is identified.	✅	✅		✅
Updating of care	Gaps in knowledge to provide care maintained at home that may be subject to an approach through the use of digital tools are identified.	✅	✅		✅
Holistic care	Proposal for interdisciplinary care to be included in the portfolio of possible digital services as an augmentative improvement of current care.	✅	✅		✅
Concern about possible worsening of the illness, management of the uncertainty this poses to the caregiver, new technologies proposed as an ally	Concern about instability.	✅	✅		✅
Complexity	Requirement of complex, coordinated, highly resolutive care for the family.	✅	✅		✅
Curiosity and availability for using new tools	Confidence that the caregiver places in the possible introduction of digitalized care models.		✅	✅	✅
Facilitate specialist's follow-up	Vision that new technologies are a facilitator of follow-up by PPC and other specialties.	✅	✅	✅	✅
Opinion	Personal opinion that arose in the caregiver regarding the proposal to transform the care model in C2P2.	✅	✅		✅
Medium/low predisposition to the use of new digital tools	The caregiver expresses an initial barrier to experiencing the digital transformation process and demands more context to be involved in the change.		✅	✅	✅
Information security	At any point in the data collection, processing , and analysis, the new care model must protect the confidentiality, integrity, and availability of information.			✅	✅
Diligent use	Reflection on the request for active collaboration to report information on the child.		✅	✅	✅
Not urgent	Define or identify the digital interventions of the health team in non-urgent situations.	✅		✅	✅
Device preference (smartphone, pc, laptop, tablet, others)	The device of choice on the part of the caregiver.			✅
Feedback required by the family	Express request from participants to receive confirmation/instruction from the referring team after interaction with a digital device.			✅	✅
Initial instruction and ease of use	Express request from participants to receive instructions/training to be able to make use of the possible digital tools.			✅	✅
